# Supplementary material for: Biological Traits and Comprehensive Genomic Analysis of Novel Enterococcus faecalis Bacteriophage EFP6
Source: Microorganisms. 2024 Jun 14;12(6):1202. doi: 10.3390/microorganisms12061202 (PMC11206139; doi:10.3390/microorganisms12061202)
Supplement: Supplementary file 1 [file microorganisms-12-01202-s001.zip]

Archive with 1 entries (1 files):
- microorganisms-3016025-supplementary.pdf
